# Supplementary material for: Determining subpopulation methylation profiles from bisulfite sequencing data of heterogeneous samples using DXM
Source: Nucleic Acids Res. 2021 Jun 22;49(16):e93. doi: 10.1093/nar/gkab516 (PMC8450090; doi:10.1093/nar/gkab516)
Supplement: gkab516_Supplemental_Files [file gkab516_supplemental_files.zip]

Archive with 2 entries (2 files):
- Supplementary_Figures_and_Tables.pdf
- Supplementary_File_1.xlsx
